# Supplementary material for: Inclusion Complexes of 3,4-Ethylenedioxythiophene with Per-Modified β- and γ-Cyclodextrins
Source: Molecules. 2023 Apr 12;28(8):3404. doi: 10.3390/molecules28083404 (PMC10143540; doi:10.3390/molecules28083404)
Supplement: Supplementary file 1 [file molecules-28-03404-s001.zip]

Archive with 1 entries (1 files):
- molecules-2355882-supplementary.pdf
